# Supplementary material for: When a Side Reaction Is a Benefit: A Catalyst-Free Route to Obtain High-Molecular Cobaltocenium-Functionalized Polysiloxanes by Hydroamination
Source: Polymers (Basel). 2024 Oct 14;16(20):2887. doi: 10.3390/polym16202887 (PMC11510845; doi:10.3390/polym16202887)
Supplement: Supplementary file 1 [file polymers-16-02887-s001.zip]

Archive with 1 entries (1 files):
- polymers-3225901-supplementary.pdf
